# Supplementary material for: Intelligent structure prediction and visualization analysis of non-coding RNA in osteosarcoma research
Source: Front Oncol. 2024 Mar 12;14:1255061. doi: 10.3389/fonc.2024.1255061 (PMC10964489; doi:10.3389/fonc.2024.1255061)
Supplement: Supplementary file 1 [file Table_1.xlsx]

## Sheet: Search strategy
steps	search strategy	results		2024.02.08
	((TS=(“lncRNA” OR “lnc RNA” OR “long ncRNA” OR “long noncoding RNA” OR “long non coding RNA” OR “long non translated RNA” OR “long non protein coding RNA” OR “linc RNA” OR “lincRNA” OR “microRNA” OR “micro RNA” OR “mi RNA” OR “miR” OR “circRNA” OR “circ RNA” OR “circular RNA” OR “circular noncoding RNA” OR “circular non coding RNA” OR “circular ncRNA” OR “circular ncRNA” OR “circular nonprotein c…			2024.02.08
#1	TS=(“lncRNA” OR “lnc RNA” OR “long ncRNA” OR “long noncoding RNA” OR “long non coding RNA” OR “long non translated RNA” OR “long non protein coding RNA” OR “linc RNA” OR “lincRNA” OR “microRNA” OR “micro RNA” OR “mi RNA” OR “miR” OR “circRNA” OR “circ RNA” OR “circular RNA” OR “circular noncoding RNA” OR “circular non coding RNA” OR “circular ncRNA” OR “circular ncRNA” OR “circular nonprotein cod…	438044		2024.02.08
#2	TS=( Osteosarcoma)	22965		2024.02.08
#4	#2 AND #1	4001		2024.02.08
#5	(#2 AND #1) AND DT=(Article OR Review)	3777		2024.02.08
#6	((#1 AND #2 AND) AND DT=(Article OR Review)) AND LA=(English)	3777		2024.02.08
	135 articles were excluded Retraction (N=97) Book Chapters (N=7) Proceeding Paper (N=3) Early Access (N=24) Expression (3) Data paper (N=1)	3642

## Sheet: Statistical results of the numb
Records Found in Total	3642
Unique Records	3642
Duplicated Records	0
Invalid Records	0
Unique Records by Source
3642	WOS
Document Types Retained and (Removed)
3321	Article
321	Review
Statistics of Fields
AB	3639	0.999176
DOI	3642	1
PMID	3513	0.96458
DE	3632	0.997254
WC	3642	1
SC	3642	1
CR	3641	0.999725
RR	0	0
XX	0	0
YY	0	0
ZZ	0	0
Results saved to: C:\Users\84290\Desktop\WOS0207\chen\wos\Sitespace\output
2008	29
2009	24
2010	30
2011	44
2012	60
2013	79
2014	150
2015	210
2016	263
2017	332
2018	439
2019	453
2020	512
2021	428
2022	349
2023	240
Unique Entities
Articles	3642
Journals	553
Authors	15704
Institutions	9859
Countries/Regions	239
